# Supplementary material for: Task Transfer Learning for EEG Classification in Motor Imagery-Based BCI System
Source: Comput Math Methods Med. 2020 Dec 15;2020:6056383. doi: 10.1155/2020/6056383 (PMC7755477; doi:10.1155/2020/6056383)
Supplement: Supplementary Materials — The supplementary material contains the code of the algorithm in the manuscript. The detailed description of the code can be seen in the README.md file in the RAR file [file 6056383.f1.md]

## Software Environment

The software environment of running the code is *MATLAB R2018a*, you should also download a SVM tool box which is called *libsvm*. Remember to add the path of the toolbax as userpath.

## New MI Commands Classification 

The main program for the new commands classification is called *main_final.m*. You can select the subject number through changing the variable *subnum*. You can select two tasks from new commands as target data through changing the variable *TargetIdx*. 

+ [0,1,1]: LH&F vs RH&F
+ [1,1,0]: RH&F vs LH&RH
+ [1,0,1]: LH&F vs LH&RH

After running the code, you will get three accuracies which are respectively received from our algorithm, CSP, PCD.

## the Classification between New MI Command and Old MI Command

The main program of the additional code which used for the classification between old command and new command is called *main_final_ovsn.m*. You can select the subject number through changing the variable *subnum*.

After running the code, youcan get eleven accuracies which are respectively LH vs RH, LH&F vs RH&F, F vs LH&RH, F vs RH&F, F vs LH&F, LH vs LH&RH, LH vs RH&F, LH vs LH&F, RH vs LH&RH, RH vs RH&F and RH vs LH&F.
